# Supplementary material for: Sex-Based Differences in Outcomes for Glioblastoma Patients Treated with Hypofractionated Chemoradiotherapy
Source: Cancers (Basel). 2025 Oct 30;17(21):3486. doi: 10.3390/cancers17213486 (PMC12607755; doi:10.3390/cancers17213486)
Supplement: Supplementary file 1 [file cancers-17-03486-s001.zip]

Archive with 1 entries (1 files):
- cancers-3929504-supplementary.pdf
